# Supplementary material for: Within‐Ecosystem Comparison of Bigmouth Buffalo Ictiobus cyprinellus and Common Carp Cyprinus carpio Reveals Diverging Population Trajectories, Declining Recruitment, and a Lifespan of 148 Years
Source: Ecol Evol. 2025 Nov 16;15(11):e72483. doi: 10.1002/ece3.72483 (PMC12620563; doi:10.1002/ece3.72483)
Supplement: Supplementary file 2 — Data S1: ece372483‐sup‐0002‐DataS1.xlsx. [file ECE3-15-e72483-s002.xlsx]

## Sheet: Can_data_thru 2024
Taxon	Collected by	Identity	Collection date	Collection month	Pre-spawn	~Age	Year class	Masskg	Sex	Gonads&fat(g)	TLcm	Site	white-edge fins	Orange_formatted	Black_formatted	IM	Primary AgeScore	Secondary AgeScore	CollectionYear	YOY	GSI
Cyprinus carpio	JS and WSA	Cyca_12May2020_CANCarp2020_i1	2020-05-12	5		23	1997	9.68	F		77	Buffalo Pound Lake					23	24	2020
Cyprinus carpio	JS and WSA	Cyca_12May2020_CANCarp2020_i2	2020-05-12	5		28	1992	8.93	F		75.5	Buffalo Pound Lake					28	27	2020
Cyprinus carpio	JS and WSA	Cyca_12May2020_CANCarp2020_i3	2020-05-12	5		26	1994	8.14	F		71	Buffalo Pound Lake					26	26	2020
Cyprinus carpio	JS and WSA	Cyca_19May2020_CANCarp2020_i4	2020-05-19	5		23	1997	15.3				Buffalo Pound Lake					23	22	2020
Cyprinus carpio	JS and WSA	Cyca_19May2020_CANCarp2020_i5	2020-05-19	5		39	1981	14.63				Buffalo Pound Lake					39	38	2020
Cyprinus carpio	JS and WSA	Cyca_19May2020_CANCarp2020_t8Q	2020-05-19	5		25	1995					Buffalo Pound Lake					25	23	2020
Cyprinus carpio	JS and WSA	Cyca_19May2020_CANCarp2020_t9Q	2020-05-19	5		53	1967					Buffalo Pound Lake					53	49	2020
Cyprinus carpio	JS and WSA	Cyca_19May2020_CANCarp2020_t8a	2020-05-19	5		9	2011					Buffalo Pound Lake					9	7	2020
Cyprinus carpio	JS and WSA	Cyca_19May2020_CANCarp2020_t9a	2020-05-19	5		11	2009					Buffalo Pound Lake					11	9	2020
Cyprinus carpio	JS and WSA	Cyca_19May2020_CANCarp2020_t10	2020-05-19	5		9	2011	9.6	M		78.2	Buffalo Pound Lake					9	8	2020
Cyprinus carpio	JS and WSA	Cyca_19May2020_CANCarp2020_t13	2020-05-19	5		5	2015	2.51	F		53	Buffalo Pound Lake					5	4	2020
Cyprinus carpio	JS and WSA	Cyca_28June2021_CANCarp2021_i1	2021-06-28	6		11	2010	4.81	F	453	73.1	Buffalo Pound Lake					11	9	2021		0.0941788
Cyprinus carpio	JS and WSA	Cyca_28June2021_CANCarp2021_i2	2021-06-28	6		10	2011	3.95	F	198	71.2	Buffalo Pound Lake					11	10	2021		0.0501266
Cyprinus carpio	JS and WSA	Cyca_28June2021_CANCarp2021_i3	2021-06-28	6		10	2011	4.99	F	484	73.2	Buffalo Pound Lake					11	10	2021		0.096994
Cyprinus carpio	JS and WSA	Cyca_28June2021_CANCarp2021_i4	2021-06-28	6		12	2009	5.68	F	382	73.8	Buffalo Pound Lake					12	11	2021		0.0672535
Cyprinus carpio	JS and WSA	Cyca_28June2021_CANCarp2021_i5	2021-06-28	6	pre-spawn	6	2015	2.04	M	42	46	Buffalo Pound Lake					6	6	2021		0.0205882
Cyprinus carpio	JS and WSA	Cyca_28June2021_CANCarp2021_i6	2021-06-28	6		12	2009	6.28	F	512	73.2	Buffalo Pound Lake					12	11	2021		0.0815287
Cyprinus carpio	JS and WSA	22-3	2022-05-05	5		3	2019	0.3	F		26.5	Last Mountain				immature	3	3	2022
Cyprinus carpio	JS and WSA	22-4	2022-05-05	5		3	2019	0.28	M	3	26.5	Last Mountain				immature	3	3	2022		0.0107143
Cyprinus carpio	JS and WSA	22-5	2022-05-06	5		11	2011	4	F	145	71	Buffalo Pound Lake					11	8	2022		0.03625
Cyprinus carpio	JS and WSA	22-6	2022-05-06	5		12	2010	3.7	M	223	63	Buffalo Pound Lake					12	11	2022		0.0602703
Cyprinus carpio	JS and WSA	22-7	2022-05-07	5		49	1973	11.79	F	1272	87	Buffalo Pound Lake					49	45	2022		0.107888
Cyprinus carpio	JS and WSA	22-8	2022-05-07	5		13	2009	7	F	1504	75	Buffalo Pound Lake					13	13	2022		0.214857
Cyprinus carpio	JS and WSA	22-10	2022-05-07	5		11	2011	2.9	M	240	59.5	Buffalo Pound Lake					11	8	2022		0.0827586
Cyprinus carpio	JS and WSA	22-14	2022-06-01	6	pre-spawn	11	2011	5.75	F	1455	76	Last Mountain					11	9	2022		0.253043
Cyprinus carpio	JS and WSA	22-15	2022-06-01	6	pre-spawn	11	2011	3	M	265	66	Last Mountain					11	11	2022		0.0883333
Cyprinus carpio	JS and WSA	22-17	2022-06-03	6	pre-spawn	11	2011	3.75	M	171	67	Last Mountain					11	8	2022		0.0456
Cyprinus carpio	JS and WSA	22-18	2022-06-03	6	pre-spawn	11	2011	3.15	M	265	62.5	Last Mountain					11	9	2022		0.084127
Cyprinus carpio	JS and WSA	22-19	2022-06-03	6	pre-spawn	12	2010	6.02	F	1576	75	Last Mountain					12	11	2022		0.261794
Cyprinus carpio	JS and WSA	22-20	2022-06-03	6	pre-spawn	14	2008	3.61	M	319	67	Last Mountain					14	13	2022		0.0883657
Cyprinus carpio	JS and WSA	22-21	2022-06-03	6		13	2009	5.68	F	256	76	Last Mountain					13	12	2022		0.0450704
Cyprinus carpio	JS and WSA	22-22	2022-06-03	6	pre-spawn	11	2011	3.4	M	234	65.5	Last Mountain					11	11	2022		0.0688235
Cyprinus carpio	JS and WSA	22-23	2022-06-03	6	pre-spawn	13	2009	3.86	M	199	67	Last Mountain					13	12	2022		0.0515544
Cyprinus carpio	JS and WSA	22-24	2022-06-03	6	pre-spawn	12	2010	3.91	M	246	66	Last Mountain					12	15	2022		0.0629156
Cyprinus carpio	JS and WSA	22-25	2022-06-03	6	pre-spawn	25	1997	6.91	F	1217	77	Last Mountain					25	23	2022		0.176122
Cyprinus carpio	JS and WSA	22-27	2022-06-03	6	pre-spawn	13	2009	3.14	M	184	62	Last Mountain					13	10	2022		0.0585987
Cyprinus carpio	JS and WSA	22-28	2022-06-03	6	pre-spawn	30	1992	8.75	F	1536	77	Last Mountain					30	25	2022		0.175543
Cyprinus carpio	JS and WSA	22-29	2022-06-03	6	pre-spawn	16	2006	3.9	M	200	69	Last Mountain					16	12	2022		0.0512821
Cyprinus carpio	JS and WSA	22-30	2022-06-03	6	pre-spawn	12	2010	4.4	M	269	68	Last Mountain					12	13	2022		0.0611364
Cyprinus carpio	JS and WSA	22-31	2022-06-03	6	pre-spawn	11	2011	4.2	M	91	69	Last Mountain					11	9	2022		0.0216667
Cyprinus carpio	JS and WSA	22-32	2022-06-03	6	pre-spawn	11	2011	3.85	M	335	70	Last Mountain					11	8	2022		0.087013
Cyprinus carpio	JS and WSA	22-33	2022-06-03	6	pre-spawn	11	2011	3.69	M	144	66	Last Mountain					11	14	2022		0.0390244
Cyprinus carpio	JS and WSA	22-34	2022-06-03	6	pre-spawn	13	2009	6.28	F	1591	73	Last Mountain					13	12	2022		0.253344
Cyprinus carpio	JS and WSA	22-35	2022-06-03	6	pre-spawn	14	2008	4.74	M	284	68	Last Mountain					14	10	2022		0.0599156
Cyprinus carpio	JS and WSA	22-36	2022-06-03	6	pre-spawn	37	1985	5.64	M	428	75	Last Mountain					37	40	2022		0.0758865
Cyprinus carpio	JS and WSA	22-37	2022-06-03	6	pre-spawn	46	1976	10.48	F	1884	85	Last Mountain					46	40	2022		0.179771
Cyprinus carpio	JS and WSA	22-38	2022-06-03	6	pre-spawn	18	2004	4.9	M	333	71.5	Last Mountain					18	18	2022		0.0679592
Cyprinus carpio	JS and WSA	22-39	2022-06-03	6	pre-spawn	11	2011	5.02	F	1269	68	Last Mountain					11	8	2022		0.252789
Cyprinus carpio	JS and WSA	22-40	2022-06-03	6		11	2011	4.82	F	587	70	Last Mountain					11	12	2022		0.121784
Cyprinus carpio	JS and WSA	22-41	2022-06-03	6	pre-spawn	13	2009	5.55	F	1253	71	Last Mountain					13	11	2022		0.225766
Cyprinus carpio	JS and WSA	22-42	2022-06-03	6	pre-spawn	13	2009	7.7	F	2115	78	Last Mountain					13	12	2022		0.274675
Cyprinus carpio	JS and WSA	22-43	2022-06-03	6		16	2006	5.52	F	329	73	Last Mountain					16	16	2022		0.0596014
Cyprinus carpio	JS and WSA	22-44	2022-06-03	6	pre-spawn	30	1992	9.35	F	1432	83	Last Mountain					30	32	2022		0.153155
Cyprinus carpio	JS and WSA	22-45	2022-06-03	6	pre-spawn	13	2009	5.4	F	957	69	Last Mountain					13	14	2022		0.177222
Cyprinus carpio	JS and WSA	22-46	2022-05-24	5		16	2006	7.82	F	1324	80	Last Mountain					16	13	2022		0.169309
Cyprinus carpio	JS and WSA	22-47	2022-06-03	6	pre-spawn	13	2009	7.81	F	1705	76.5	Last Mountain					13	15	2022		0.21831
Cyprinus carpio	JS and WSA	22-48	2022-06-03	6	pre-spawn	13	2009	7.14	F	1186	74	Last Mountain					13	13	2022		0.166106
Cyprinus carpio	JS and WSA	22-49	2022-06-03	6	pre-spawn	12	2010	5.99	F	1851	74	Last Mountain					12	10	2022		0.309015
Cyprinus carpio	JS and WSA	22-50	2022-06-03	6	pre-spawn	13	2009	5.63	F	1535	71.5	Last Mountain					13	13	2022		0.272647
Cyprinus carpio	JS and WSA	22-51	2022-06-03	6	pre-spawn	46	1976	8.3	F	2410	74	Last Mountain					46	47	2022		0.290361
Cyprinus carpio	JS and WSA	22-53	2022-06-22	6	pre-spawn	44	1978	9.81	M	787	83.5	Last Mountain					44	39	2022		0.0802243
Cyprinus carpio	JS and WSA	22-54	2022-06-22	6	pre-spawn	11	2011	4.28	M	246	71	Last Mountain					11	10	2022		0.0574766
Cyprinus carpio	JS and WSA	22-55	2022-06-22	6	pre-spawn	14	2008	3.41	M	148	67.5	Last Mountain					14	12	2022		0.0434018
Cyprinus carpio	JS and WSA	22-56	2022-06-22	6	pre-spawn	10	2012	2.93	M	190	62.5	Last Mountain					10	10	2022		0.0648464
Cyprinus carpio	JS and WSA	22-57	2022-06-22	6	pre-spawn	11	2011	3.79	M	252	68.5	Last Mountain					11	11	2022		0.0664908
Cyprinus carpio	JS and WSA	22-58	2022-06-22	6	pre-spawn	13	2009	3.85	M	200	73	Last Mountain					13	10	2022		0.0519481
Cyprinus carpio	JS and WSA	22-59	2022-06-22	6	pre-spawn	14	2008	3.62	M	113	67	Last Mountain					14	13	2022		0.0312155
Cyprinus carpio	JS and WSA	22-60	2022-06-22	6	pre-spawn	13	2009	3.54	M	165	68	Last Mountain					13	10	2022		0.0466102
Cyprinus carpio	JS and WSA	22-61	2022-06-22	6	pre-spawn	13	2009	3.4	M	95	65	Last Mountain					13	11	2022		0.0279412
Cyprinus carpio	JS and WSA	22-62	2022-06-22	6	pre-spawn	12	2010	4	M	178	70	Last Mountain					12	11	2022		0.0445
Cyprinus carpio	JS and WSA	22-63	2022-06-22	6	pre-spawn	14	2008	3.3	M	85	64	Last Mountain					14	14	2022		0.0257576
Cyprinus carpio	JS and WSA	22-64	2022-06-22	6	pre-spawn	11	2011	4.05	M	115	69.5	Last Mountain					11	8	2022		0.0283951
Cyprinus carpio	JS and WSA	22-65	2022-06-23	6	pre-spawn	12	2010	3.55	M	109	69.5	Last Mountain					12	12	2022		0.0307042
Cyprinus carpio	JS and WSA	22-66	2022-06-23	6	pre-spawn	12	2010	4.35	M	272	70	Last Mountain					12	10	2022		0.0625287
Cyprinus carpio	JS and WSA	22-67	2022-06-23	6	pre-spawn	11	2011	2.95	M	194	63	Last Mountain					11	11	2022		0.0657627
Cyprinus carpio	JS and WSA	22-68	2022-06-23	6		11	2011	4.25	F	366	71	Last Mountain					11	12	2022		0.0861176
Cyprinus carpio	JS and WSA	22-69	2022-06-23	6	pre-spawn	11	2011	3.98	M	222	67.5	Last Mountain					11	12	2022		0.0557789
Cyprinus carpio	JS and WSA	22-70	2022-06-23	6	pre-spawn	25	1997	4.35	M	322	74	Last Mountain					23	25	2022		0.074023
Cyprinus carpio	JS and WSA	22-71	2022-06-23	6	pre-spawn	13	2009	3.35	M	101	68	Last Mountain					13	12	2022		0.0301493
Cyprinus carpio	JS and WSA	22-72	2022-06-23	6	pre-spawn	11	2011	3.44	M	216	68.5	Last Mountain					11	12	2022		0.0627907
Cyprinus carpio	JS and WSA	22-73	2022-06-23	6		11	2011	4.68	F	471	72	Last Mountain					11	12	2022		0.100641
Cyprinus carpio	JS and WSA	22-74	2022-06-23	6	pre-spawn	13	2009	3.24	M	107	66.5	Last Mountain					13	13	2022		0.0330247
Cyprinus carpio	JS and WSA	22-75	2022-06-23	6	pre-spawn	13	2009	3.7	M	163	67	Last Mountain					13	12	2022		0.0440541
Cyprinus carpio	JS and WSA	22-77	2022-06-23	6	pre-spawn	13	2009	3.37	M	207	67	Last Mountain					13	12	2022		0.0614243
Cyprinus carpio	JS and WSA	22-78	2022-06-23	6	pre-spawn	12	2010	3.34	M	184	65	Last Mountain					12	12	2022		0.0550898
Cyprinus carpio	JS and WSA	22-79	2022-06-23	6	pre-spawn	12	2010	3.7	M	197	68.5	Last Mountain					12	12	2022		0.0532432
Cyprinus carpio	JS and WSA	22-80	2022-06-23	6	pre-spawn	13	2009	3.01	M	138	63.5	Last Mountain					13	12	2022		0.0458472
Cyprinus carpio	JS and WSA	22-81	2022-06-23	6	pre-spawn	11	2011	3.22	M	171	64	Last Mountain					11	12	2022		0.0531056
Cyprinus carpio	JS and WSA	22-82	2022-06-23	6	pre-spawn	12	2010	4.14	M	184	68	Last Mountain					12	12	2022		0.0444444
Cyprinus carpio	JS and WSA	22-83	2022-06-23	6	pre-spawn	11	2011	3.76	M	125	68	Last Mountain					11	12	2022		0.0332447
Cyprinus carpio	JS and WSA	22-84	2022-06-23	6	pre-spawn	12	2010	3.47	M	150	67	Last Mountain					12	12	2022		0.0432277
Cyprinus carpio	JS and WSA	22-85	2022-06-23	6	pre-spawn	11	2011	2.8	M	195	63	Last Mountain					11	12	2022		0.0696429
Cyprinus carpio	JS and WSA	22-86	2022-08-09	8		16	2006	2.4	M	146	57	Pasqua Lake					16	14	2022		0.0608333
Cyprinus carpio	JS and WSA	22-87	2022-08-09	8		11	2011	3.6	F	810	61	Pasqua Lake					11	9	2022		0.225
Cyprinus carpio	JS and WSA	22-88	2022-08-09	8		11	2011	3.2	F	618	56	Pasqua Lake					11	10	2022		0.193125
Cyprinus carpio	JS and WSA	22-89	2022-08-09	8		12	2010	2.5	M	150	58	Pasqua Lake					12	11	2022		0.06
Cyprinus carpio	JS and WSA	22-90	2022-08-09	8		13	2009	2.81	F	170	61	Pasqua Lake					13	13	2022		0.0604982
Cyprinus carpio	JS and WSA	22-91	2022-08-10	8		16	2006	2.9	M	126	61	Pasqua Lake					16	18	2022		0.0434483
Cyprinus carpio	JS and WSA	22-92	2022-08-10	8		16	2006	2.8	F	765	57	Pasqua Lake					16	14	2022		0.273214
Cyprinus carpio	JS and WSA	22-93	2022-08-10	8		14	2008	1.8	M	108	56	Pasqua Lake					14	13	2022		0.06
Cyprinus carpio	JS and WSA	22-94	2022-08-10	8		13	2009	2.8	M	220	63	Pasqua Lake					13	13	2022		0.0785714
Cyprinus carpio	JS and WSA	22-95	2022-08-10	8		25	1997	8.2	F	1993	82.5	Pasqua Lake					25	25	2022		0.243049
Cyprinus carpio	JS and WSA	22-96	2022-08-11	8		13	2009	3.1	M	163	63	Pasqua Lake					13	13	2022		0.0525806
Cyprinus carpio	JS and WSA	22-97	2022-08-11	8		13	2009	3.1	M	200	61	Pasqua Lake					13	11	2022		0.0645161
Cyprinus carpio	JS and WSA	22-98	2022-07-13	7		13	2009	2.64	M	203	59.5	Last Mountain					13	14	2022		0.0768939
Cyprinus carpio	JS and WSA	22-99	2022-07-28	7		11	2011	2.67	F	212	59.5	Katepwa Weir					11	13	2022		0.0794007
Cyprinus carpio	JS and WSA	22-100	2022-07-28	7		13	2009	3.06	F	190	62	Katepwa Weir					13	12	2022		0.0620915
Cyprinus carpio	JS and WSA	22-101	2022-07-28	7		11	2011	3.53	F	906	60	Katepwa Weir					11	12	2022		0.256657
Cyprinus carpio	JS and WSA	22-102	2022-07-13	7		13	2009	2.83	F	125	62.5	Katepwa Weir					13	11	2022		0.0441696
Cyprinus carpio	JS and WSA	22-103	2022-07-13	7		11	2011	3.09	M	254	63	Katepwa Weir					11	11	2022		0.0822006
Cyprinus carpio	JS and WSA	22-109	2022-08-23	8		34	1988	9.27	F	1639	83	Last Mountain					34	30	2022		0.176807
Cyprinus carpio	JS and WSA	22-110	2022-08-24	8		25	1997	8.01	F	1627	78.5	Last Mountain					25	23	2022		0.203121
Cyprinus carpio	JS and WSA	22-113	2022-08-24	8		40	1982	8.44	F	963	78	Last Mountain					40	42	2022		0.1141
Cyprinus carpio	JS and WSA	22-115	2022-08-24	8		34	1988	7.5	F	548	79.5	Last Mountain					34	34	2022		0.0730667
Cyprinus carpio	JS and WSA	22-131	2022-08-24	8		22	2000	10.56	F	1393	83	Last Mountain					22	22	2022		0.131913
Cyprinus carpio	JS and WSA	22-135	2022-08-25	8		40	1982	12.07	F	2038	85.5	Last Mountain					40	37	2022		0.168848
Cyprinus carpio	JS and WSA	22-136	2022-08-24	8		34	1988	10.17	F	1562	81	Last Mountain					34	34	2022		0.153589
Cyprinus carpio	JS and WSA	22-145	2022-07-28	7		0.17	2022				4	Katepwa Weir				immature			2022	Y
Cyprinus carpio	JS and WSA	22-173	2022-07-28	7		0.17	2022				3.7	Katepwa Weir				immature			2022	Y
Cyprinus carpio	JS and WSA	22-146	2022-07-28	7		0.17	2022				4.1	Katepwa Weir				immature			2022	Y
Cyprinus carpio	JS and WSA	22-147	2022-07-28	7		0.17	2022				4.3	Katepwa Weir				immature			2022	Y
Cyprinus carpio	JS and WSA	22-148	2022-07-28	7		0.17	2022				4.1	Katepwa Weir				immature			2022	Y
Cyprinus carpio	JS and WSA	22-149	2022-07-28	7		0.17	2022				4.1	Katepwa Weir				immature			2022	Y
Cyprinus carpio	JS and WSA	22-150	2022-07-28	7		0.17	2022				4	Katepwa Weir				immature			2022	Y
Cyprinus carpio	JS and WSA	22-151	2022-07-28	7		0.17	2022				3.6	Katepwa Weir				immature			2022	Y
Cyprinus carpio	JS and WSA	22-152	2022-07-28	7		0.17	2022				3.4	Katepwa Weir				immature			2022	Y
Cyprinus carpio	JS and WSA	22-153	2022-07-28	7		0.17	2022				4.1	Katepwa Weir				immature			2022	Y
Cyprinus carpio	JS and WSA	22-154	2022-07-28	7		0.17	2022				4.1	Katepwa Weir				immature			2022	Y
Cyprinus carpio	JS and WSA	22-155	2022-07-28	7		0.17	2022				3.5	Katepwa Weir				immature			2022	Y
Cyprinus carpio	JS and WSA	22-156	2022-07-28	7		0.17	2022				4	Katepwa Weir				immature			2022	Y
Cyprinus carpio	JS and WSA	22-157	2022-07-28	7		0.17	2022				3.4	Katepwa Weir				immature			2022	Y
Cyprinus carpio	JS and WSA	22-158	2022-07-28	7		0.17	2022				4.3	Katepwa Weir				immature			2022	Y
Cyprinus carpio	JS and WSA	22-159	2022-07-28	7		0.17	2022				3.7	Katepwa Weir				immature			2022	Y
Cyprinus carpio	JS and WSA	22-160	2022-07-28	7		0.17	2022				4	Katepwa Weir				immature			2022	Y
Cyprinus carpio	JS and WSA	22-161	2022-07-28	7		0.17	2022				3.5	Katepwa Weir				immature			2022	Y
Cyprinus carpio	JS and WSA	22-162	2022-07-28	7		0.17	2022				4	Katepwa Weir				immature			2022	Y
Cyprinus carpio	JS and WSA	22-163	2022-07-28	7		0.17	2022				3.5	Katepwa Weir				immature			2022	Y
Cyprinus carpio	JS and WSA	22-164	2022-07-28	7		0.17	2022				4.5	Katepwa Weir				immature			2022	Y
Cyprinus carpio	JS and WSA	22-165	2022-07-28	7		0.17	2022				4.4	Katepwa Weir				immature			2022	Y
Cyprinus carpio	JS and WSA	22-166	2022-07-28	7		0.17	2022				3.6	Katepwa Weir				immature			2022	Y
Cyprinus carpio	JS and WSA	22-167	2022-07-28	7		0.17	2022				3.4	Katepwa Weir				immature			2022	Y
Cyprinus carpio	JS and WSA	22-168	2022-07-28	7		0.17	2022				4.4	Katepwa Weir				immature			2022	Y
Cyprinus carpio	JS and WSA	22-169	2022-07-28	7		0.17	2022				3.7	Katepwa Weir				immature			2022	Y
Cyprinus carpio	JS and WSA	22-170	2022-07-28	7		0.17	2022				4.1	Katepwa Weir				immature			2022	Y
Cyprinus carpio	JS and WSA	22-171	2022-07-28	7		0.17	2022				3.9	Katepwa Weir				immature			2022	Y
Cyprinus carpio	JS and WSA	22-172	2022-07-28	7		0.17	2022				3.5	Katepwa Weir				immature			2022	Y
Cyprinus carpio	JS and WSA	22-174	2022-07-28	7		0.17	2022				3.6	Katepwa Weir				immature			2022	Y
Cyprinus carpio	JS and WSA	22-175	2022-07-28	7		0.17	2022				3.9	Katepwa Weir				immature			2022	Y
Cyprinus carpio	JS and WSA	23-28	2023-05-11	5		13	2010	6.75	F	1285	75.2	Buffalo Pound Lake					13	13	2023		0.19037
Cyprinus carpio	JS and WSA	23-32	2023-05-11	5		14	2009	5.75	F	1002	71.8	Buffalo Pound Lake					15	14	2023		0.174261
Cyprinus carpio	JS and WSA	23-36	2023-05-11	5		23	2000	12.25	F	2610	85.4	Buffalo Pound Lake					23	25	2023		0.213061
Cyprinus carpio	JS and WSA	24-901	2024-07-25	7		23	2001	9.1	F	415	83	Last Mountain					23	24	2024		0.0456044
Cyprinus carpio	JS and WSA	24-902	2024-07-25	7		39	1985	14.34	F	745	89	Last Mountain					39	40	2024		0.0519526
Cyprinus carpio	JS and WSA	24-903	2024-07-25	7		31	1993	11.57	F	2060	87	Last Mountain					31	28	2024		0.178047
Cyprinus carpio	JS and WSA	24-904	2024-08-27	8		50	1974	16.22	F	121	92	Last Mountain					50	50	2024		0.00745993
Cyprinus carpio	JS and WSA	24-905	2024-08-27	8		42	1982	8.99	F	1136	81	Last Mountain					42	37	2024		0.126363
Ictiobus cyprinellus	JS and WSA	Iccy_CAN_17-187	2018-07-05	7		21	1997	9.12	F		81	Buffalo Pound Lake					21	21	2018
Ictiobus cyprinellus	JS and WSA	Iccy_CAN_17-191	2018-07-11	7		82	1936	8.57	M		76	Buffalo Pound Lake					92	82	2018
Ictiobus cyprinellus	JS and WSA	Iccy_CAN_17-193	2018-07-16	7		102	1916	6.99	M		70	Buffalo Pound Lake					102	99	2018
Ictiobus cyprinellus	JS and WSA	Iccy_CAN_17-195	2018-07-16	7		76	1942	7.39	F		76	Buffalo Pound Lake					73	68	2018
Ictiobus cyprinellus	JS and WSA	Iccy_CAN_17-200	2018-07-17	7		111	1907	7.17	M		74.3	Buffalo Pound Lake					111	103	2018
Ictiobus cyprinellus	JS and WSA	Iccy_CAN_17-202	2018-07-17	7		21	1997	6.8			66.5	Buffalo Pound Lake					21	23	2018
Ictiobus cyprinellus	JS and WSA	Iccy_CAN_17-223	2018-07-26	7		101	1917	8.62	F		78	Buffalo Pound Lake					101	98	2018
Ictiobus cyprinellus	JS and WSA	Iccy_CAN_17-225	2018-07-26	7		70	1948	6.99	F		71.3	Buffalo Pound Lake					70	74	2018
Ictiobus cyprinellus	JS and WSA	Iccy_CAN_17-242	2018-07-31	7		102	1916	4.99	M		62.3	Buffalo Pound Lake					98	102	2018
Ictiobus cyprinellus	JS and WSA	Iccy_CAN_cut_unidentified1	2018-07-31	7		70	1948					Buffalo Pound Lake					70	79	2018
Ictiobus cyprinellus	JS and WSA	Iccy_CAN_whole_unidentified2	2018-07-31	7		70	1948					Buffalo Pound Lake					72	70	2018
Ictiobus cyprinellus	JS and WSA	Iccy_19May2020_CANBuff2020_i1	2020-05-19	5		72	1948	15.22	F		92.5	Buffalo Pound Lake		Y	Y		72	74	2020
Ictiobus cyprinellus	JS and WSA	Iccy_19May2020_CANBuff2020_i2	2020-05-19	5		72	1948	10.86	F		89.5	Buffalo Pound Lake		Y	Y		72	72	2020
Ictiobus cyprinellus	JS and WSA	Iccy_19May2020_CANBuff2020_i3	2020-05-19	5	pre-spawn	113	1907	6.64	M		73.5	Buffalo Pound Lake		Y	Y		113	102	2020
Ictiobus cyprinellus	JS and WSA	Iccy_19May2020_CANBuff2020_i4	2020-05-19	5	pre-spawn	77	1943	5.68	M		70.25	Buffalo Pound Lake		Y	Y		77	71	2020
Ictiobus cyprinellus	JS and WSA	Iccy_19May2020_CANBuff2020_i5	2020-05-19	5	pre-spawn	72	1948	7.76	M		78.25	Buffalo Pound Lake		Y	Y		72	71	2020
Ictiobus cyprinellus	JS and WSA	Iccy_19May2020_CANBuff2020_i6	2020-05-19	5		72	1948	9	F		79	Buffalo Pound Lake		Y	Y		72	76	2020
Ictiobus cyprinellus	JS and WSA	Iccy_19May2020_CANBuff2020_i7	2020-05-19	5		113	1907	13.7	F		87.5	Buffalo Pound Lake		Y	Y		111	113	2020
Ictiobus cyprinellus	JS and WSA	Iccy_19May2020_CANBuff2020_i8	2020-05-19	5	pre-spawn	84	1936	7.62	M		71.75	Buffalo Pound Lake		Y	N		84	92	2020
Ictiobus cyprinellus	JS and WSA	Iccy_19May2020_CANBuff2020_i9	2020-05-19	5	pre-spawn	72	1948	6.7	M		74.75	Buffalo Pound Lake		Y	N		72	69	2020
Ictiobus cyprinellus	JS and WSA	Iccy_19May2020_CANBuff2020_i10	2020-05-19	5	pre-spawn	114	1906	6.32	M		75	Buffalo Pound Lake		Y	Y		114	109	2020
Ictiobus cyprinellus	JS and WSA	Iccy_19May2020_CANBuff2020_i11	2020-05-19	5		23	1997	6.76	F		71.25	Buffalo Pound Lake		N	N		23	22	2020
Ictiobus cyprinellus	JS and WSA	Iccy_19May2020_CANBuff2020_i12	2020-05-19	5		79	1941	8.25	F		76.5	Buffalo Pound Lake		Y	Y		79	83	2020
Ictiobus cyprinellus	JS and WSA	Iccy_19May2020_CANBuff2020_i13	2020-05-19	5		79	1941	9.91	F		83.75	Buffalo Pound Lake		N	Y		79	70	2020
Ictiobus cyprinellus	JS and WSA	Iccy_19May2020_CANBuff2020_i14	2020-05-19	5		72	1948	9.99	F		83	Buffalo Pound Lake		N	Y		72	71	2020
Ictiobus cyprinellus	JS and WSA	Iccy_21May2020_CANBuff2020_i15	2020-05-21	5		75	1945	9.75	F		83.5	Buffalo Pound Lake	Y	N	Y		75	75	2020
Ictiobus cyprinellus	JS and WSA	Iccy_21May2020_CANBuff2020_i16	2020-05-21	5		72	1948	13.72	F		90	Buffalo Pound Lake					72	75	2020
Ictiobus cyprinellus	JS and WSA	Iccy_21May2020_CANBuff2020_i17	2020-05-21	5		77	1943	12.12	F		85.5	Buffalo Pound Lake					77	68	2020
Ictiobus cyprinellus	JS and WSA	Iccy_21May2020_CANBuff2020_i18	2020-05-21	5		72	1948	11.05	F		83.5	Buffalo Pound Lake					72	75	2020
Ictiobus cyprinellus	JS and WSA	Iccy_21May2020_CANBuff2020_i19	2020-05-21	5	pre-spawn	23	1997	7.16	M		70	Buffalo Pound Lake					23	22	2020
Ictiobus cyprinellus	JS and WSA	Iccy_21May2020_CANBuff2020_i20	2020-05-21	5		23	1997	7.22	F		76	Buffalo Pound Lake					23	25	2020
Ictiobus cyprinellus	JS and WSA	Iccy_21May2020_CANBuff2020_i21	2020-05-21	5		75	1945	8.12	F		80	Buffalo Pound Lake					75	75	2020
Ictiobus cyprinellus	JS and WSA	Iccy_21May2020_CANBuff2020_i22	2020-05-21	5		77	1943	8.08	F		76	Buffalo Pound Lake					72	77	2020
Ictiobus cyprinellus	JS and WSA	Iccy_21May2020_CANBuff2020_i23	2020-05-21	5		75	1945	11.42	F		86	Buffalo Pound Lake					75	82	2020
Ictiobus cyprinellus	JS and WSA	Iccy_21May2020_CANBuff2020_i24	2020-05-21	5	pre-spawn	77	1943	5.1	M		67.9	Buffalo Pound Lake					77	84	2020
Ictiobus cyprinellus	JS and WSA	Iccy_5June2020_CANBuff2020_i25	2020-06-05	6		104	1916	7.19	M		77.2	Buffalo Pound Lake					104	104	2020
Ictiobus cyprinellus	JS and WSA	Iccy_5June2020_CANBuff2020_i26	2020-06-05	6		80	1940	11.31	F		87.3	Buffalo Pound Lake					72	80	2020
Ictiobus cyprinellus	JS and WSA	Iccy_5June2020_CANBuff2020_i27	2020-06-05	6		75	1945	7.36	M		75.9	Buffalo Pound Lake					75	74	2020
Ictiobus cyprinellus	JS and WSA	Iccy_5June2020_CANBuff2020_i28	2020-06-05	6		126	1894	7.65	F		85.1	Buffalo Pound Lake					126	122	2020
Ictiobus cyprinellus	JS and WSA	Iccy_5June2020_CANBuff2020_i29	2020-06-05	6		114	1906	6.79	M		75.2	Buffalo Pound Lake					105	114	2020
Ictiobus cyprinellus	JS and WSA	Iccy_5June2020_CANBuff2020_i30	2020-06-05	6		78	1942	10.6	F		84.2	Buffalo Pound Lake					72	78	2020
Ictiobus cyprinellus	JS and WSA	Iccy_5June2020_CANBuff2020_i31	2020-06-05	6		78	1942	7.36	F		75	Buffalo Pound Lake					78	87	2020
Ictiobus cyprinellus	JS and WSA	Iccy_5June2020_CANBuff2020_i32	2020-06-05	6		80	1940	11.45	F		82.1	Buffalo Pound Lake					80	76	2020
Ictiobus cyprinellus	JS and WSA	Iccy_9Sept2020_CANBuff2020_t41	2020-09-09	9		75	1945		F		76.8	Upstream Eyebrow Lake					82	75	2020
Ictiobus cyprinellus	JS and WSA	Iccy_9Sept2020_CANBuff2020_t42	2020-09-09	9		23	1997		M		63.5	Upstream Eyebrow Lake					23	23	2020
Ictiobus cyprinellus	JS and WSA	Iccy_20May2021_CANBuff2021_i1	2021-05-20	5	pre-spawn	73	1948	7.37	M	518	75.5	Buffalo Pound Lake		N	Y		78	73	2021		0.0702849
Ictiobus cyprinellus	JS and WSA	Iccy_9June2021_CANBuff2021_i2	2021-06-09	6		78	1943	12.17	F	698	90	Buffalo Pound Lake		N	Y		78	80	2021		0.0573541
Ictiobus cyprinellus	JS and WSA	Iccy_9June2021_CANBuff2021_i3	2021-06-09	6		104	1917	11.82	F	2180	87.1	Buffalo Pound Lake		Y	Y		104	102	2021		0.184433
Ictiobus cyprinellus	JS and WSA	Iccy_14July2021_CANBuff2021_i4	2021-07-14	7		73	1948	14.5	F	1071	91	Buffalo Pound Lake		N	Y		73	72	2021		0.0738621
Ictiobus cyprinellus	JS and WSA	Iccy_16July2021_CANBuff2021_i5	2021-07-16	7		127	1894	11.63	F	1692	85.9	Buffalo Pound Lake		Y	Y		127	118	2021		0.145486
Ictiobus cyprinellus	JS and WSA	Iccy_29July2021_CANBuff2021_i6	2021-07-29	7		24	1997	7.76	F	277	75.8	Buffalo Pound Lake		Y	N		24	24	2021		0.0356959
Ictiobus cyprinellus	JS and WSA	Iccy_29July2021_CANBuff2021_i7	2021-07-29	7		73	1948	16.55	F	1037	89.6	Buffalo Pound Lake		Y	Y		73	75	2021		0.0626586
Ictiobus cyprinellus	JS and WSA	22-1	2022-05-04	5	pre-spawn	106	1916	4.5	M	198	70	Buffalo Pound Lake		N	Y		106	112	2022		0.044
Ictiobus cyprinellus	JS and WSA	22-2	2022-05-04	5	pre-spawn	74	1948	6.5	M	725	75.5	Buffalo Pound Lake		N	Y		74	76	2022		0.111538
Ictiobus cyprinellus	JS and WSA	22-9	2022-05-07	5	pre-spawn	80	1942	7.4	M	569	74.5	Buffalo Pound Lake		N	Y		80	82	2022		0.0768919
Ictiobus cyprinellus	JS and WSA	22-11	2022-05-08	5	pre-spawn	116	1906	13.1	F	2789	91	Buffalo Pound Lake		Y	Y		116	106	2022		0.212901
Ictiobus cyprinellus	JS and WSA	22-12	2022-05-08	5	pre-spawn	108	1914	9.4	F	1796	77	Buffalo Pound Lake		Y	Y		108	106	2022		0.191064
Ictiobus cyprinellus	JS and WSA	22-13	2022-05-08	5	pre-spawn	79	1943	6.1	M	399	69.5	Buffalo Pound Lake		N	Y		79	74	2022		0.0654098
Ictiobus cyprinellus	JS and WSA	22-16	2022-06-03	6		78	1944	7	M	517	80	Last Mountain		N	Y		78	89	2022		0.0738571
Ictiobus cyprinellus	JS and WSA	22-26	2022-06-03	6		108	1914	5.73	M	131	72.5	Last Mountain		N	Y		108	115	2022		0.0228621
Ictiobus cyprinellus	JS and WSA	22-52	2022-06-22	6		81	1941	10.04	F	1716	85	Last Mountain		N	Y		81	87	2022		0.170916
Ictiobus cyprinellus	JS and WSA	22-76	2022-06-23	6		25	1997	7.41	F	276	73.5	Last Mountain		N	N		25	24	2022		0.037247
Ictiobus cyprinellus	JS and WSA	22-104	2022-08-23	8		80	1942	10.34	F	1112	83	Last Mountain		Y	Y		77	80	2022		0.107544
Ictiobus cyprinellus	JS and WSA	22-105	2022-08-23	8		74	1948	7.24	M	549	72	Last Mountain		N	Y		72	74	2022		0.0758287
Ictiobus cyprinellus	JS and WSA	22-106	2022-08-23	8		104	1918	6.69	M	375	73.5	Last Mountain		Y	Y		101	104	2022		0.0560538
Ictiobus cyprinellus	JS and WSA	22-107	2022-08-23	8		117	1905	9.29	F	909	82.5	Last Mountain		Y	Y		117	120	2022		0.0978471
Ictiobus cyprinellus	JS and WSA	22-108	2022-08-23	8		80	1942	7.19	M	608	72.5	Last Mountain		N	Y		80	84	2022		0.0845619
Ictiobus cyprinellus	JS and WSA	22-111	2022-08-24	8		78	1944	9.9	F	1172	82	Last Mountain		Y	Y		78	73	2022		0.118384
Ictiobus cyprinellus	JS and WSA	22-112	2022-08-25	8		74	1948	7.7	M	713	71.5	Last Mountain		Y	Y		74	70	2022		0.0925974
Ictiobus cyprinellus	JS and WSA	22-114	2022-08-25	8		81	1941	10.96	F	1467	90.5	Last Mountain		Y	Y		81	74	2022		0.13385
Ictiobus cyprinellus	JS and WSA	22-116	2022-08-25	8		129	1893	9.86	F	1465	83	Last Mountain		N	Y		129	129	2022		0.14858
Ictiobus cyprinellus	JS and WSA	22-117	2022-08-25	8		78	1944	14.05	F	2160	89	Last Mountain		Y	Y		78	78	2022		0.153737
Ictiobus cyprinellus	JS and WSA	22-118	2022-08-24	8		114	1908	13.19	F	2080	90	Last Mountain		N	Y		106	114	2022		0.157695
Ictiobus cyprinellus	JS and WSA	22-119	2022-08-25	8		119	1903	11.88	F	1412	84	Last Mountain		Y	Y		119	124	2022		0.118855
Ictiobus cyprinellus	JS and WSA	22-120	2022-08-24	8		74	1948	6.08	M	757	82.5	Last Mountain		Y	Y		74	77	2022		0.124507
Ictiobus cyprinellus	JS and WSA	22-121	2022-08-25	8		129	1893	5.61	M	873	68.5	Last Mountain		N	Y		127	129	2022		0.155615
Ictiobus cyprinellus	JS and WSA	22-122	2022-08-24	8		74	1948	12.85	F	2130	86	Last Mountain		Y	Y		74	78	2022		0.165759
Ictiobus cyprinellus	JS and WSA	22-123	2022-08-24	8		74	1948	6.7	M	524	73	Last Mountain		N	Y		74	76	2022		0.078209
Ictiobus cyprinellus	JS and WSA	22-124	2022-08-23	8		78	1944	7.21	M	656	71.5	Last Mountain		Y	Y		78	86	2022		0.0909847
Ictiobus cyprinellus	JS and WSA	22-125	2022-08-25	8		80	1942	8.22	M	771	74	Last Mountain		Y	Y		80	80	2022		0.0937956
Ictiobus cyprinellus	JS and WSA	22-126	2022-08-24	8		106	1916	7.4	M	509	75	Last Mountain		Y	Y		106	103	2022		0.0687838
Ictiobus cyprinellus	JS and WSA	22-127	2022-08-24	8		116	1906	16.03	F	1359	92.5	Last Mountain		Y	Y		116	125	2022		0.0847785
Ictiobus cyprinellus	JS and WSA	22-128	2022-08-24	8		87	1935	6.36	M	500	71	Last Mountain		Y	Y		87	79	2022		0.0786164
Ictiobus cyprinellus	JS and WSA	22-129	2022-08-24	8		74	1948	7.09	M	382	74	Last Mountain		Y	Y		74	74	2022		0.0538787
Ictiobus cyprinellus	JS and WSA	22-130	2022-08-24	8		74	1948	13.62	F	2573	91	Last Mountain		N	Y		74	81	2022		0.188913
Ictiobus cyprinellus	JS and WSA	22-132	2022-08-25	8		108	1914	10.38	F	1903	84	Last Mountain		N	Y		108	99	2022		0.183333
Ictiobus cyprinellus	JS and WSA	22-133	2022-08-25	8		74	1948	7.87	M	907	72.5	Last Mountain		N	Y		74	84	2022		0.115248
Ictiobus cyprinellus	JS and WSA	22-134	2022-08-24	8		125	1897	8.31	M	553	73	Last Mountain		Y	Y		125	125	2022		0.0665463
Ictiobus cyprinellus	JS and WSA	22-138	2022-09-08	9		73	1949	8.9	M	585	81	Last Mountain		Y	Y		73	76	2022		0.0657303
Ictiobus cyprinellus	JS and WSA	22-139	2022-09-08	9		87	1935	6.98	M	575	71	Last Mountain		Y	Y		84	87	2022		0.0823782
Ictiobus cyprinellus	JS and WSA	22-140	2022-09-08	9		117	1905	6.95	M	520	73	Last Mountain		Y	Y		119	117	2022		0.0748201
Ictiobus cyprinellus	JS and WSA	22-141	2022-09-08	9		98	1924	9.07	F	1446	80	Last Mountain		Y	Y		98	90	2022		0.159427
Ictiobus cyprinellus	JS and WSA	22-142	2022-09-08	9		74	1948	6.19	M	710	76.5	Last Mountain		Y	Y		74	69	2022		0.114701
Ictiobus cyprinellus	JS and WSA	22-143	2022-09-08	9		74	1948	9.64	F	1308	83	Last Mountain		Y	Y		78	74	2022		0.135685
Ictiobus cyprinellus	JS and WSA	22-144	2022-09-08	9		105	1917	11.21	F	1840	85	Last Mountain		Y	Y		105	110	2022		0.164139
Ictiobus cyprinellus	JS and WSA	23-01	2023-05-08	5	pre-spawn	75	1948	10.5	F	1420	83.4	Buffalo Pound Lake		N	Y		75	79	2023		0.135238
Ictiobus cyprinellus	JS and WSA	23-02	2023-05-08	5	pre-spawn	78	1945	10.5	F	1850	87.2	Buffalo Pound Lake		N	Y		78	78	2023		0.17619
Ictiobus cyprinellus	JS and WSA	23-03	2023-05-08	5	pre-spawn	83	1940	7	M	604	78	Buffalo Pound Lake		N	Y		83	76	2023		0.0862857
Ictiobus cyprinellus	JS and WSA	23-04	2023-05-09	5	pre-spawn	77	1946	11	F	1627	84.5	Buffalo Pound Lake		Y	Y		77	76	2023		0.147909
Ictiobus cyprinellus	JS and WSA	23-05	2023-05-09	5		82	1941	11.75	F	487	86.5	Buffalo Pound Lake		N	Y		82	83	2023		0.0414468
Ictiobus cyprinellus	JS and WSA	23-06	2023-05-09	5	pre-spawn	83	1940	10.5	F	2330	84	Buffalo Pound Lake		N	Y		83	76	2023		0.221905
Ictiobus cyprinellus	JS and WSA	23-07	2023-05-09	5	pre-spawn	75	1948	5	M	461	70	Buffalo Pound Lake		Y	Y		75	69	2023		0.0922
Ictiobus cyprinellus	JS and WSA	23-08	2023-05-09	5	pre-spawn	127	1896	6.5	M	598	72.4	Buffalo Pound Lake		N	Y		127	127	2023		0.092
Ictiobus cyprinellus	JS and WSA	23-09	2023-05-09	5	pre-spawn	115	1908	6.25	M	487	72.8	Buffalo Pound Lake		N	Y		115	121	2023		0.07792
Ictiobus cyprinellus	JS and WSA	23-10	2023-05-09	5	pre-spawn	115	1908	4	M	415	68.6	Buffalo Pound Lake		Y	Y		115	109	2023		0.10375
Ictiobus cyprinellus	JS and WSA	23-11	2023-05-09	5	pre-spawn	106	1917	7.5	M	791	78	Buffalo Pound Lake		Y	Y		113	106	2023		0.105467
Ictiobus cyprinellus	JS and WSA	23-12	2023-05-09	5		78	1945	9.25	F	428	83	Buffalo Pound Lake		N	Y		84	78	2023		0.0462703
Ictiobus cyprinellus	JS and WSA	23-13	2023-05-10	5		82	1941	10.75	F	299	86.6	Buffalo Pound Lake		N	Y		84	82	2023		0.027814
Ictiobus cyprinellus	JS and WSA	23-14	2023-05-10	5	pre-spawn	80	1943	11.75	F	2095	85.8	Buffalo Pound Lake		Y	Y		80	82	2023		0.178298
Ictiobus cyprinellus	JS and WSA	23-15	2023-05-10	5	pre-spawn	115	1908	5.25	M	508	71.2	Buffalo Pound Lake		N	Y		115	107	2023		0.0967619
Ictiobus cyprinellus	JS and WSA	23-16	2023-05-10	5	pre-spawn	75	1948	13.25	F	2657	87	Buffalo Pound Lake		N	Y		75	84	2023		0.200528
Ictiobus cyprinellus	JS and WSA	23-17	2023-05-10	5		75	1948	6.5	F	313	78.8	Buffalo Pound Lake		Y	Y		75	75	2023		0.0481538
Ictiobus cyprinellus	JS and WSA	23-18	2023-05-10	5	pre-spawn	74	1945	8	M	595	77	Buffalo Pound Lake		Y	Y		76	74	2023		0.074375
Ictiobus cyprinellus	JS and WSA	23-19	2023-05-10	5	pre-spawn	81	1942	4.75	M	382	72.2	Buffalo Pound Lake		Y	Y		81	74	2023		0.0804211
Ictiobus cyprinellus	JS and WSA	23-20	2023-05-10	5	pre-spawn	78	1945	5.75	M	428	73.8	Buffalo Pound Lake		Y	Y		74	78	2023		0.0744348
Ictiobus cyprinellus	JS and WSA	23-21	2023-05-10	5	pre-spawn	75	1948	10.75	F	2179	84.2	Buffalo Pound Lake		Y	Y		75	84	2023		0.202698
Ictiobus cyprinellus	JS and WSA	23-22	2023-05-10	5	pre-spawn	109	1914	5	M	429	69.4	Buffalo Pound Lake		Y	Y		109	100	2023		0.0858
Ictiobus cyprinellus	JS and WSA	23-23	2023-05-11	5		75	1948	12.25	F	453	95	Buffalo Pound Lake	Y	Y	Y		75	83	2023		0.0369796
Ictiobus cyprinellus	JS and WSA	23-24	2023-05-11	5	pre-spawn	26	1997	8	F	1650	80.8	Buffalo Pound Lake		N	N		26	28	2023		0.20625
Ictiobus cyprinellus	JS and WSA	23-25	2023-05-11	5	pre-spawn	26	1997	6.75	F	1304	73.6	Buffalo Pound Lake		N	N		26	24	2023		0.193185
Ictiobus cyprinellus	JS and WSA	23-26	2023-05-11	5	pre-spawn	26	1997	6.5	F	1289	78.2	Buffalo Pound Lake		N	N		26	27	2023		0.198308
Ictiobus cyprinellus	JS and WSA	23-27	2023-05-11	5	pre-spawn	109	1914	14	F	3067	90.4	Buffalo Pound Lake		Y	Y		109	102	2023		0.219071
Ictiobus cyprinellus	JS and WSA	23-29	2023-05-11	5	pre-spawn	88	1935	5	M	343	72	Buffalo Pound Lake		Y	Y		90	88	2023		0.0686
Ictiobus cyprinellus	JS and WSA	23-30	2023-05-11	5	pre-spawn	119	1904	8.25	F	1762	80.8	Buffalo Pound Lake		Y	Y		114	119	2023		0.213576
Ictiobus cyprinellus	JS and WSA	23-31	2023-05-11	5	pre-spawn	78	1945	4.5	M	455	70.2	Buffalo Pound Lake		N	Y		78	82	2023		0.101111
Ictiobus cyprinellus	JS and WSA	23-33	2023-05-11	5	pre-spawn	83	1940	5.25	M	459	76	Buffalo Pound Lake		Y	Y		79	83	2023		0.0874286
Ictiobus cyprinellus	JS and WSA	23-34	2023-05-11	5	pre-spawn	75	1948	6.75	M	619	74	Buffalo Pound Lake		N	Y		75	74	2023		0.0917037
Ictiobus cyprinellus	JS and WSA	23-35	2023-05-11	5	pre-spawn	26	1997	8.5	F	1065	80	Buffalo Pound Lake		N	N		26	26	2023		0.125294
Ictiobus cyprinellus	JS and WSA	23-37	2023-05-12	5	pre-spawn	82	1941	11.75	F	2744	87.4	Buffalo Pound Lake		N	Y		82	86	2023		0.233532
Ictiobus cyprinellus	JS and WSA	23-38	2023-05-12	5	pre-spawn	106	1917	5	M	401	68.4	Buffalo Pound Lake		N	Y		108	106	2023		0.0802
Ictiobus cyprinellus	JS and WSA	23-39	2023-05-12	5	pre-spawn	26	1997	8.75	F	1236	76	Buffalo Pound Lake		N	N		26	26	2023		0.141257
Ictiobus cyprinellus	JS and WSA	23-40	2023-09-22	9		87	1936	16.4	F	2410	90	Last Mountain		Y	Y		96	87	2023		0.146951
Ictiobus cyprinellus	JS and WSA	23-41	2023-09-22	9		80	1943	13.3	F	2660	82	Last Mountain		Y	Y		78	80	2023		0.2
Ictiobus cyprinellus	JS and WSA	24-01	2024-07-18	7		27	1997	4.84	M		67	Last Mountain		N	Y		27	27	2024
Ictiobus cyprinellus	JS and WSA	24-02	2024-07-18	7		80	1944	4.46	M		70	Last Mountain		N	Y		80	89	2024
Ictiobus cyprinellus	JS and WSA	24-03	2024-07-18	7		106	1918	6.43	M		73	Last Mountain		Y	Y		104	106	2024
Ictiobus cyprinellus	JS and WSA	24-04	2024-07-18	7		107	1917	6.29	M		70	Last Mountain		N	Y		107	105	2024
Ictiobus cyprinellus	JS and WSA	24-05	2024-07-18	7		79	1945	10.09	F	1504	83	Last Mountain		Y	Y		79	78	2024		0.149058
Ictiobus cyprinellus	JS and WSA	24-06	2024-07-18	7		76	1948	6.73	M		77	Last Mountain		N	Y		76	84	2024
Ictiobus cyprinellus	JS and WSA	24-07	2024-07-18	7		85	1939	7.81	M		76.5	Last Mountain		Y	Y		85	80	2024
Ictiobus cyprinellus	JS and WSA	24-08	2024-07-24	7		76	1948	8.42	M	53	77.5	Last Mountain					76	76	2024		0.00629454
Ictiobus cyprinellus	JS and WSA	24-09	2024-07-24	7		113	1911	8.19	M	75	75	Last Mountain		N	Y		113	113	2024		0.00915751
Ictiobus cyprinellus	JS and WSA	24-10	2024-07-24	7		79	1945	6.29	M	141	72	Last Mountain		N	Y		79	88	2024		0.0224165
Ictiobus cyprinellus	JS and WSA	24-11	2024-07-24	7		77	1947	17.66	F	1880	101.5	Last Mountain		Y	Y		77	81	2024		0.106455
Ictiobus cyprinellus	JS and WSA	24-12	2024-07-24	7		27	1997	8.05	F	408	76	Last Mountain		Y	Y		27	28	2024		0.0506832
Ictiobus cyprinellus	JS and WSA	24-13	2024-07-24	7		117	1907	8.02	M	166	77	Last Mountain		Y	Y		117	118	2024		0.0206983
Ictiobus cyprinellus	JS and WSA	24-14	2024-07-24	7		75	1949	7.6	M	183	77	Last Mountain		Y	Y		75	84	2024		0.0240789
Ictiobus cyprinellus	JS and WSA	24-15	2024-07-24	7		85	1939	5.02	M	60	69.5	Last Mountain		Y	Y		85	85	2024		0.0119522
Ictiobus cyprinellus	JS and WSA	24-16	2024-07-25	7		27	1997	8.39	F	546	79	Last Mountain		N	N		27	28	2024		0.0650775
Ictiobus cyprinellus	JS and WSA	24-17	2024-07-25	7		77	1947	7.65	M	154	74	Last Mountain		Y	Y		77	86	2024		0.0201307
Ictiobus cyprinellus	JS and WSA	24-18	2024-08-07	8		80	1944	6.95	M	219	76	Last Mountain		Y	Y		80	80	2024		0.0315108
Ictiobus cyprinellus	JS and WSA	24-19	2024-08-07	8		88	1936	6.1	M	452	69.5	Last Mountain		Y	Y		88	90	2024		0.0740984
Ictiobus cyprinellus	JS and WSA	24-20	2024-08-07	8		86	1938	10.57	F	1034	86.5	Last Mountain		Y	Y		86	84	2024		0.097824
Ictiobus cyprinellus	JS and WSA	24-21	2024-08-07	8		79	1945	6.47	M	191	72.5	Last Mountain		N	Y		79	80	2024		0.0295209
Ictiobus cyprinellus	JS and WSA	24-22	2024-08-08	8		76	1948	9.67	F	986	87.5	Last Mountain		N	Y		76	77	2024		0.101965
Ictiobus cyprinellus	JS and WSA	24-23	2024-08-08	8		120	1904	7.4	M	314	79	Last Mountain		N	Y		120	115	2024		0.0424324
Ictiobus cyprinellus	JS and WSA	24-24	2024-08-09	8		115	1909	9.89	F	772	81	Last Mountain		Y	Y		115	107	2024		0.0780586
Ictiobus cyprinellus	JS and WSA	24-25	2024-09-10	9		85	1939	11.99	F	1697	86	Last Mountain		N	Y		85	88	2024		0.141535
Ictiobus cyprinellus	JS and WSA	24-26	2024-09-10	9		106	1918	6.95	M	587	76.5	Last Mountain		N	Y		106	112	2024		0.0844604
Ictiobus cyprinellus	JS and WSA	24-27	2024-09-10	9		115	1909	10.77	F	1382	84	Last Mountain		Y	Y		109	115	2024		0.128319
Ictiobus cyprinellus	JS and WSA	24-28	2024-09-10	9		105	1919	12.3	F	1650	89	Last Mountain		Y	Y		100	105	2024		0.134146
Ictiobus cyprinellus	JS and WSA	24-29	2024-09-10	9		116	1908	7.8	M	510	77	Last Mountain		N	Y		114	116	2024		0.0653846
Ictiobus cyprinellus	JS and WSA	24-30	2024-09-10	9		130	1894	6.92	M	557	75	Last Mountain		N	Y		130	123	2024		0.0804913
Ictiobus cyprinellus	JS and WSA	24-31	2024-09-10	9		105	1919	6.75	M	608	73.5	Last Mountain		Y	Y		100	105	2024		0.0900741
Ictiobus cyprinellus	JS and WSA	24-32	2024-09-17	9		83	1941	9.53	M	477	83	Last Mountain		Y	Y		83	76	2024		0.0500525
Ictiobus cyprinellus	JS and WSA	24-33	2024-09-17	9		87	1937	6.1	M	526	74	Last Mountain		Y	Y		87	89	2024		0.0862295
Ictiobus cyprinellus	JS and WSA	24-34	2024-09-17	9		81	1943	7.37	M	646	76	Last Mountain		Y	Y		81	90	2024		0.0876526
Ictiobus cyprinellus	JS and WSA	24-35	2024-09-17	9		27	1997	9.92	F	1636	84	Last Mountain		Y	N		27	27	2024		0.164919
Ictiobus cyprinellus	JS and WSA	24-36	2024-09-17	9		148	1876	6.61	F	257	80.5	Last Mountain		Y	Y		148	150	2024		0.0388805
Ictiobus cyprinellus	JS and WSA	24-37	2024-09-17	9		102	1922	10.15	F	1605	84	Last Mountain		Y	Y		99	102	2024		0.158128
Ictiobus cyprinellus	JS and WSA	24-38	2024-09-17	9		106	1918	5.61	M	456	70	Last Mountain		Y	Y		106	115	2024		0.0812834
Ictiobus cyprinellus	JS and WSA	24-39	2024-09-17	9		76	1948	11.91	F	2476	89.5	Last Mountain		Y	Y		76	78	2024		0.207893
Ictiobus cyprinellus	JS and WSA	24-40	2024-09-17	9		86	1938	7.03	M	698	76	Last Mountain		Y	Y		86	79	2024		0.0992888
Ictiobus cyprinellus	JS and WSA	BMB_YOY_2023_i1_Katepwa	2023-08-09	8		0.19	2023	0.01			8.2	Katepwa		N	N	immature			2023	Y
Ictiobus cyprinellus	JS and WSA	BMB_YOY_2023_i2_Katepwa	2023-08-09	8		0.19	2023	0.01			8	Katepwa		N	N	immature			2023	Y
Ictiobus cyprinellus	JS and WSA	BMB_YOY_2023_i3_Katepwa	2023-08-09	8		0.19	2023	0.01			8.1	Katepwa		N	N	immature			2023	Y
Ictiobus cyprinellus	JS and WSA	BMB_YOY_2023_i4_Katepwa	2023-08-09	8		0.19	2023	0.01			8.1	Katepwa		N	N	immature			2023	Y
Ictiobus cyprinellus	JS and WSA	BMB_YOY_2023_i5_BPL	2023-08-01	8		0.17	2023	0			7.7	Buffalo Pound Lake		N	N	immature			2023	Y
Ictiobus cyprinellus	JS and WSA	BMB_YOY_2023_i6_BPL	2023-08-01	8		0.17	2023	0.01			8.3	Buffalo Pound Lake		N	N	immature			2023	Y
Ictiobus cyprinellus	JS and WSA	BMB_YOY_2023_i7_Mission	2023-08-09	8		0.19	2023	0.02			10.5	Mission		N	N	immature			2023	Y
Ictiobus cyprinellus	JS and WSA	BMB_YOY_2023_i8_Mission	2023-08-09	8		0.19	2023	0.01			9.3	Mission		N	N	immature			2023	Y
Ictiobus cyprinellus	JS and WSA	BMB_YOY_2023_i9_Mission	2023-08-09	8		0.19	2023	0.01			8.6	Mission		N	N	immature			2023	Y
Ictiobus cyprinellus	JS and WSA	BMB_YOY_2023_i10_Mission	2023-08-09	8		0.19	2023	0.01			8.1	Mission		N	N	immature			2023	Y
Ictiobus cyprinellus	JS and WSA	BMB_YOY_2023_i11_Mission	2023-08-09	8		0.19	2023	0.01			9.1	Mission		N	N	immature			2023	Y
Ictiobus cyprinellus	JS and WSA	BMB_YOY_2023_i12_Pasqua	2023-08-08	8		0.19	2023	0.02			10.5	Pasqua Lake		N	N	immature			2023	Y
Ictiobus cyprinellus	JS and WSA	BMB_YOY_2023_i13_Pasqua	2023-08-08	8		0.19	2023	0.01			10.4	Pasqua Lake		N	N	immature			2023	Y
Ictiobus cyprinellus	JS and WSA	BMB_YOY_2023_i14_Pasqua	2023-08-08	8		0.19	2023	0.01			9.4	Pasqua Lake		N	N	immature			2023	Y
Ictiobus cyprinellus	JS and WSA	BMB_YOY_2023_i15_Pasqua	2023-08-08	8		0.19	2023	0.01			9.8	Pasqua Lake		N	N	immature			2023	Y
Ictiobus cyprinellus	JS and WSA	BMB_YOY_2023_i16_Pasqua	2023-08-08	8		0.19	2023	0.01			9.5	Pasqua Lake		N	N	immature			2023	Y
Ictiobus cyprinellus	JS and WSA	BMB_YOY_2023_i17_Pasqua	2023-08-08	8		0.19	2023	0			6.2	Pasqua Lake		N	N	immature			2023	Y
Ictiobus cyprinellus	JS and WSA	BMB_YOY_2023_i18_Pasqua	2023-08-08	8		0.19	2023	0.01			9.9	Pasqua Lake		N	N	immature			2023	Y
Ictiobus cyprinellus	JS and WSA	BMB_YOY_2023_i19_Crooked	2023-08-10	8		0.19	2023	0.01			8.9	Crooked		N	N	immature			2023	Y
Ictiobus cyprinellus	JS and WSA	BMB_YOY_2023_i20_Pasqua	2023-08-08	8		0.19	2023	0.01			10	Pasqua Lake		N	N	immature			2023	Y
Ictiobus cyprinellus	JS and WSA	BMB_YOY_2023_i21_Pasqua	2023-08-08	8		0.19	2023	0			7	Pasqua Lake		N	N	immature			2023	Y
Ictiobus cyprinellus	JS and WSA	BMB_YOY_2023_i22_Pasqua	2023-08-08	8		0.19	2023	0			5.7	Pasqua Lake		N	N	immature			2023	Y
Ictiobus cyprinellus	JS and WSA	BMB_YOY_2023_i23_Pasqua	2023-08-08	8		0.19	2023	0			5.5	Pasqua Lake		N	N	immature			2023	Y
Ictiobus cyprinellus	JS and WSA	BMB_YOY_2023_i24_Pasqua	2023-08-08	8		0.19	2023	0			6.2	Pasqua Lake		N	N	immature			2023	Y
Ictiobus cyprinellus	JS and WSA	BMB_YOY_2023_i25_Pasqua	2023-08-08	8		0.19	2023	0.01			8.2	Pasqua Lake		N	N	immature			2023	Y
Ictiobus cyprinellus	JS and WSA	BMB_YOY_2023_i26_Pasqua	2023-08-08	8		0.19	2023	0			6.6	Pasqua Lake		N	N	immature			2023	Y
Ictiobus cyprinellus	JS and WSA	BMB_YOY_2023_i27_Pasqua	2023-08-08	8		0.19	2023	0			7.3	Pasqua Lake		N	N	immature			2023	Y
