# Supplementary material for: Within‐Ecosystem Comparison of Bigmouth Buffalo Ictiobus cyprinellus and Common Carp Cyprinus carpio Reveals Diverging Population Trajectories, Declining Recruitment, and a Lifespan of 148 Years
Source: Ecol Evol. 2025 Nov 16;15(11):e72483. doi: 10.1002/ece3.72483 (PMC12620563; doi:10.1002/ece3.72483)
Supplement: Supplementary file 3 — Data S2: ece372483‐sup‐0003‐DataS2.xlsx. [file ECE3-15-e72483-s001.xlsx]

## Sheet: EcoEvo_Last Mountain water leve
Site	Year	Day of Year	Period	Spring Peak Water Level	Day of Spring Peak	Date of Spring Peak	Days from May 1
Regina Beach	1944	153	Spring	488.177	153	1944-06-01	32
Regina Beach	1945	144	Spring	487.848	144	1945-05-24	23
Regina Beach	1946	136	Spring	487.57	136	1946-05-16	15
Regina Beach	1947	170	Spring	487.848	170	1947-06-19	49
Regina Beach	1948	137	Spring	488.674	137	1948-05-16	16
Regina Beach	1949	99	Spring	488.671	99	1949-04-09	-22
Regina Beach	1950	150	Spring	488.878	150	1950-05-30	29
Regina Beach	1951	146	Spring	489.344	146	1951-05-26	25
Regina Beach	1952	145	Spring	490.158	145	1952-05-24	24
Regina Beach	1953	171	Spring	490.377	171	1953-06-20	50
Regina Beach	1954	170	Spring	490.813	170	1954-06-19	49
Regina Beach	1955	134	Spring	492.228	134	1955-05-14	13
Regina Beach	1956	138	Spring	491.572	138	1956-05-17	17
Regina Beach	1957	122	Spring	490.947	122	1957-05-02	1
Regina Beach	1958	119	Spring	490.749	119	1958-04-29	-2
Regina Beach	1959	132	Spring	490.149	132	1959-05-12	11
Regina Beach	1960	139	Spring	490.542	139	1960-05-18	18
Regina Beach	1961	136	Spring	490.042	136	1961-05-16	15
Regina Beach	1962	125	Spring	489.765	125	1962-05-05	4
Regina Beach	1963	160	Spring	489.591	160	1963-06-09	39
Regina Beach	1964	140	Spring	489.356	140	1964-05-19	19
Regina Beach	1965	156	Spring	489.487	156	1965-06-05	35
Regina Beach	1967	134	Spring	489.908	134	1967-05-14	13
Regina Beach	1970	163	Spring	491.197	163	1970-06-12	42
Rowan's Ravine	1966	159	Spring	489.743	159	1966-06-08	38
Rowan's Ravine	1968	151	Spring	489.914	151	1968-05-30	30
Rowan's Ravine	1969	157	Spring	490.749	157	1969-06-06	36
Rowan's Ravine	1971	157	Spring	490.804	157	1971-06-06	36
Rowan's Ravine	1972	148	Spring	490.356	148	1972-05-27	27
Rowan's Ravine	1973	155	Spring	490.109	155	1973-06-04	34
Rowan's Ravine	1974	161	Spring	491.865	161	1974-06-10	40
Rowan's Ravine	1975	140	Spring	491.063	140	1975-05-20	19
Rowan's Ravine	1976	133	Spring	491.088	133	1976-05-12	12
Rowan's Ravine	1977	151	Spring	490.054	151	1977-05-31	30
Rowan's Ravine	1978	151	Spring	489.969	151	1978-05-31	30
Rowan's Ravine	1979	149	Spring	490.546	149	1979-05-29	28
Rowan's Ravine	1980	117	Spring	490.069	117	1980-04-26	-4
Rowan's Ravine	1981	165	Spring	489.677	165	1981-06-14	44
Rowan's Ravine	1982	170	Spring	490.773	170	1982-06-19	49
Rowan's Ravine	1983	163	Spring	490.454	163	1983-06-12	42
Rowan's Ravine	1984	118	Spring	490.193	118	1984-04-27	-3
Rowan's Ravine	1985	138	Spring	490.495	138	1985-05-18	17
Rowan's Ravine	1986	156	Spring	490.253	156	1986-06-05	35
Rowan's Ravine	1987	116	Spring	490.022	116	1987-04-26	-5
Rowan's Ravine	1988	128	Spring	489.899	128	1988-05-07	7
Rowan's Ravine	1989	163	Spring	489.566	163	1989-06-12	42
Rowan's Ravine	1990	172	Spring	489.865	172	1990-06-21	51
Rowan's Ravine	1991	160	Spring	489.96	160	1991-06-09	39
Rowan's Ravine	1992	163	Spring	490.077	163	1992-06-11	42
Rowan's Ravine	1993	133	Spring	489.859	133	1993-05-13	12
Rowan's Ravine	1994	113	Spring	490.609	113	1994-04-23	-8
Rowan's Ravine	1995	157	Spring	490.281	157	1995-06-06	36
Rowan's Ravine	1996	138	Spring	490.987	138	1996-05-17	17
Rowan's Ravine	1997	133	Spring	491.028	133	1997-05-13	12
Rowan's Ravine	1998	171	Spring	490.234	171	1998-06-20	50
Rowan's Ravine	1999	144	Spring	490.772	144	1999-05-24	23
Rowan's Ravine	2000	172	Spring	490.052	172	2000-06-20	51
Rowan's Ravine	2001	140	Spring	490.127	140	2001-05-20	19
Rowan's Ravine	2002	170	Spring	489.957	170	2002-06-19	49
Rowan's Ravine	2003	129	Spring	490.454	129	2003-05-09	8
Rowan's Ravine	2004	169	Spring	490.306	169	2004-06-17	48
Rowan's Ravine	2005	117	Spring	490.396	117	2005-04-27	-4
Rowan's Ravine	2006	123	Spring	490.642	123	2006-05-03	2
Rowan's Ravine	2007	143	Spring	490.629	143	2007-05-23	22
Rowan's Ravine	2008	167	Spring	490.115	167	2008-06-15	46
Rowan's Ravine	2009	133	Spring	490.302	133	2009-05-13	12
Rowan's Ravine	2010	172	Spring	490.835	172	2010-06-21	51
Rowan's Ravine	2011	132	Spring	491.97	132	2011-05-12	11
Rowan's Ravine	2012	149	Spring	490.39	149	2012-05-28	28
Rowan's Ravine	2013	151	Spring	490.648	151	2013-05-31	30
Rowan's Ravine	2014	140	Spring	490.981	140	2014-05-20	19
Rowan's Ravine	2015	109	Spring	491.406	109	2015-04-19	-12
Rowan's Ravine	2016	152	Spring	490.352	152	2016-05-31	31
Rowan's Ravine	2017	131	Spring	490.289	131	2017-05-11	10
Rowan's Ravine	2018	159	Spring	490.35	159	2018-06-08	38
Rowan's Ravine	2019	135	Spring	490.024	135	2019-05-15	14
Rowan's Ravine	2020	129	Spring	490.019	129	2020-05-08	8
Rowan's Ravine	2021	168	Spring	489.914	168	2021-06-17	47
Rowan's Ravine	2022	150	Spring	490.308	150	2022-05-30	29
Rowan's Ravine	2023	133	Spring	490.644	133	2023-05-13	12
